# Supplementary material for: Assessing the association between menstrual cycle phase and voice-gender categorization: no robust evidence for an association
Source: Front Psychol. 2025 Apr 2;16:1531021. doi: 10.3389/fpsyg.2025.1531021 (PMC12031663; doi:10.3389/fpsyg.2025.1531021)
Supplement: Supplementary file 2 [file Table_1.xlsx]

## Sheet: Tabelle1
participant	cycle_phase	age (years)	education (years)	estradiol (pg/ml)	progesteron (ng/ml)	A'_0st	A'_2st	A'_4st	A'_6st	B''D_0st	B''D_2st	B''D_4st	B''D_6st	hitrate_0st	hitrate_2st	hitrate_4st	hitrate_6st	missrate_0st	missrate_2st	missrate_4st	missrate_6st	CR_rate_0st	CR_rate_2st	CR_rate_4st	CR_rate_6st	FArate_0st	FArate_2st	FArate_4st	FArate_6st	meanRT_0st_f	meanRT_2st_f	meanRT_4st_f	meanRT_6st_f	meanRT_CR_0st	meanRT_CR_2st	meanRT_CR_4st	meanRT_CR_6st	meanRT_FA_0st	meanRT_FA_2st	meanRT_FA_4st	meanRT_FA_6st	mean_RT_0st_m	mean_RT_2st_m	meanRT_4st_m	meanRT_6st_m	mean_RT_hit_0st	meanRT_hit_2st	meanRT_hit_4st	meanRT_hit_6st
VP001	fol	21	13	27.1	0.15	0.982759	0.955902	0.892015	0.487972	-1.07672e-16	-0.633803	-0.887574	-0.676647	0.966667	0.966667	0.966667	0.689655	0.0333333	0.0333333	0.0333333	0.310345	0.966667	0.866667	0.633333	0.3	0.0333333	0.133333	0.366667	0.7	1438.83	1465.59	1595.95	1762.93	1396.33	1393.34	1450.11	1901.53	2671.3	1935.2	1847.85	1703.53	1331.59	1468.82	1610.93	1580.22	1302.14	1447.33	1619.2	1714.79
VP002	lut	27	18	126.6	5.85	0.991667	0.966667	0.919671	0.733846	-1	-1	-0.826772	-0.734694	1	1	0.966667	0.833333	0	0	0.0333333	0.166667	0.966667	0.866667	0.733333	0.433333	0.0333333	0.133333	0.266667	0.566667	1162.84	1229.08	1251.04	1292.46	1115.62	1201.09	1169.29	1462.33	2532.3	1410.98	1475.86	1162.55	1029.89	998.767	1163.21	1464.19	1029.89	998.767	1162.68	1399.21
VP003	lut	22	13	118.3	1.94	1	0.975	0.945055	0.796471	0	-1	0.365854	0.585366	1	1	0.866667	0.566667	0	0	0.133333	0.433333	1	0.9	0.933333	0.833333	0	0.1	0.0666667	0.166667	989.603	1086.95	1207.73	1493.58	989.603	1097.6	1223.56	1536.01		991.133	986.05	1281.46	993.807	1167.14	1522.02	1783.59	993.807	1167.14	1471.79	1582.25
VP004	fol	25	16	36.1	0.08	0.991667	0.983333	0.966667	0.863685	-1	-1	-1	-0.924171	1	1	1	0.966667	0	0	0	0.0333333	0.966667	0.933333	0.866667	0.533333	0.0333333	0.0666667	0.133333	0.466667	1193.27	1257.15	1328.67	1643.13	1161.48	1213.18	1332.25	1695.4	2115.3	1872.65	1305.38	1583.39	1142.98	1188.84	1333	1623.44	1142.98	1188.84	1333	1598.16
VP005	lut	26	18	234.1	18.18	0.991667	0.955902	0.910006	0.536905	1	0.633803	0.846154	0.647059	0.966667	0.866667	0.7	0.333333	0.0333333	0.133333	0.3	0.666667	1	0.966667	0.965517	0.7	0	0.0333333	0.0344828	0.3	1027.02	1150.09	1000.36	1242.68	1027.02	1141.85	980.207	1162.73		1389.2	1564.7	1429.22	1086.86	1259.2	1365.7	1369.19	1095.24	1242.37	1289.91	1407.16
VP006	fol	20	13	114.4	0.025	0.991667	0.975	0.937859	0.752525	1	-1	-0.757576	-0.294118	0.966667	1	0.966667	0.733333	0.0333333	0	0.0333333	0.266667	1	0.9	0.8	0.6	0	0.1	0.2	0.4	1040.4	1071.36	1062.59	1082.19	1040.4	1050.1	1041.97	1055.87		1262.73	1145.03	1121.68	1028.76	1059.12	1136.09	1216.33	1023.62	1059.12	1129.04	1163.73
VP007	lut	25	16	94.1	4.48	1	0.966667	0.891835	0.6875	0	1	0.531915	0.714286	1	0.866667	0.733333	0.4	0	0.133333	0.266667	0.6	1	1	0.9	0.8	0	0	0.1	0.2	1145.03	1245.71	1267.01	1418.39	1145.03	1245.71	1270.54	1400.61			1235.27	1489.52	1263.45	1423.99	1601.44	1616.93	1263.45	1380.3	1617.77	1935.28
VP008	lut	25	13	72.7	3.45	1	1	0.934117	0.563492	0	0	-0.16129	0.263158	1	1	0.9	0.466667	0	0	0.1	0.533333	1	1	0.866667	0.6	0	0	0.133333	0.4	665.81	760.067	747.78	888.813	665.81	760.067	703.208	906.439			1037.5	862.375	765.783	825.667	964.427	1037.79	765.783	825.667	950.685	1079.47
VP009	lut	26	16	218.8	14.22	1	0.964879	0.95	0.791667	0	-0.526316	-1	-0.454545	1	0.966667	1	0.8	0	0.0333333	0	0.2	1	0.9	0.8	0.6	0	0.1	0.2	0.4	829.763	930.817	1103.66	1470.99	829.763	905.07	1020.38	1369.43		1162.53	1436.75	1623.34	880.95	1018.93	1252.36	1346.71	880.95	1029.36	1252.36	1326.77
VP010	lut	31	18	78.7	20.93	1	0.964879	0.861866	0.732143	0	0.526316	0.0980392	0.217391	1	0.9	0.766667	0.6	0	0.1	0.233333	0.4	1	0.966667	0.8	0.7	0	0.0333333	0.2	0.3	791.307	873.173	933.24	980.363	791.307	857.121	871.717	992.748		1338.7	1179.33	951.467	814.657	923.803	999.29	1099.61	814.657	937.033	982.935	1146.18
VP011	lut	30	18	122.3	16.38	1	0.982451	0.911923	0.818841	0	-0.0175439	0.130435	0.169492	1	0.966667	0.833333	0.7	0	0.0333333	0.166667	0.3	1	0.965517	0.866667	0.766667	0	0.0344828	0.133333	0.233333	1298.18	1390.77	1366.28	1446.5	1298.18	1362.3	1360.73	1461.39		2187.7	1402.3	1397.56	1289.88	1337.51	1522.1	1646.52	1289.88	1340.43	1475.27	1668.94
VP012	fol	27	13	61	0.17	1	0.982759	0.928786	0.667183	0	-1.07672e-16	-0.79646	-0.138249	1	0.966667	0.966667	0.633333	0	0.0333333	0.0333333	0.366667	1	0.966667	0.766667	0.566667	0	0.0333333	0.233333	0.433333	1144.71	1139.64	1185.09	1228.87	1144.71	1135.31	1186.91	1276.44		1265.3	1179.09	1166.65	1053.49	1129.93	1165.4	1284.65	1053.49	1128.07	1132.94	1218.09
VP013	fol	23	13	71.6	0.025	1	0.964879	0.934117	0.435223	0	-0.526316	0.16129	0.386266	1	0.966667	0.866667	0.366667	0	0.0333333	0.133333	0.633333	1	0.9	0.9	0.566667	0	0.1	0.1	0.433333	718.013	868.497	807.817	956.247	718.013	864.941	786.126	976.971		900.5	1003.03	929.146	820.077	872.39	1005.15	1007.88	820.077	874.941	969.008	1013.63
VP014	fol	26	13	29.9	0.09	1	0.97383	0.875652	0.562745	0	0.348837	0.206897	-0.133333	1	0.933333	0.766667	0.566667	0	0.0666667	0.233333	0.433333	1	0.966667	0.833333	0.5	0	0.0333333	0.166667	0.5	1015.37	1110.6	1116.26	1286.82	1015.37	1096.07	1115.4	1296.86		1532.1	1120.54	1276.79	1128.43	1188.13	1323.72	1327.86	1128.43	1175.71	1295.16	1261.47
VP015	fol	27	13	39.7	0.27	1	0.975	0.933333	0.74359	0	-1	-1	-0.813953	1	1	1	0.866667	0	0	0	0.133333	1	0.9	0.733333	0.4	0	0.1	0.266667	0.6	1113.16	1157.49	1201.93	1304.26	1113.16	1144.44	1172.58	1406.34		1275	1282.65	1236.21	1016.16	1073.96	1212.59	1386.29	1016.16	1073.96	1212.59	1328.29
VP016	fol	21	13	117.5	0.07	0.991667	0.958333	0.854517	0.54212	1	1	0.829146	0.800712	0.966667	0.833333	0.566667	0.266667	0.0333333	0.166667	0.433333	0.733333	1	1	0.933333	0.766667	0	0	0.0666667	0.233333	1440.15	1468.34	1502.09	1523.58	1440.15	1468.34	1508.27	1522.09			1415.55	1528.46	1558.17	1589.31	1636.21	1792.11	1539.2	1511.43	1612.96	1912.55
VP017	lut	24	13	130.3	13.45	1	0.991071	0.925595	0.774725	0	-1	0.555556	0.762712	1	1	0.8	0.466667	0	0	0.2	0.533333	1	0.964286	0.933333	0.866667	0	0.0357143	0.0666667	0.133333	1141.65	1192.81	1299.13	1357.5	1141.65	1154.88	1306.03	1387.75		2216.9	1202.5	1160.9	1112.17	1207.29	1525.35	1579.18	1112.17	1207.29	1419.41	1531.7
VP018	fol	29	13	46.6	0.15	0.975	0.925	0.908333	0.559615	-1	-1	-1	-0.940299	1	1	1	0.866667	0	0	0	0.133333	0.9	0.7	0.633333	0.166667	0.1	0.3	0.366667	0.833333	1322.62	1370.76	1376.96	1318.01	1308.93	1293.75	1368.61	1500.06	1445.9	1550.44	1391.39	1281.6	1214.8	1292.44	1267.14	1394.97	1214.8	1292.44	1267.14	1380.66
VP019	fol	28	13	68.3	0.06	0.982759	0.911923	0.869907	0.732143	-1.07672e-16	-0.130435	0.636364	0.217391	0.966667	0.866667	0.666667	0.6	0.0333333	0.133333	0.333333	0.4	0.966667	0.833333	0.9	0.7	0.0333333	0.166667	0.1	0.3	1528.02	1234.77	1510.39	1395.38	1538.27	1269.34	1498.84	1393.92	1230.7	1061.94	1614.33	1398.78	1364.34	1429.03	1431.89	1551.96	1379.56	1427.86	1451.01	1542.6
VP020	fol	25	16	61.6	0.06	1	0.97383	0.875652	0.401786	0	0.348837	0.206897	0.555556	1	0.933333	0.766667	0.3	0	0.0666667	0.233333	0.7	1	0.966667	0.833333	0.6	0	0.0333333	0.166667	0.4	1225.73	1240.71	1275.69	1365.48	1225.73	1229.69	1247.98	1398.44		1560.2	1414.24	1316.04	1302.76	1331.21	1467.62	1656.6	1302.76	1301.64	1472.87	1530.22
VP021	fol	24	13	30.2	0.43	1	0.963951	0.913194	0.5625	0	-0.539823	-0.384615	0	1	0.966667	0.9	0.533333	0	0.0333333	0.1	0.466667	1	0.896552	0.8	0.533333	0	0.103448	0.2	0.466667	744.043	783.807	831.043	886.563	744.043	777.85	784.842	908.344		835.433	1015.85	861.671	784.613	747.367	958.34	1055.14	784.613	751.224	897.104	1079.39
VP022	lut	27	16	209.4	18.74	0.991667	0.964879	0.869907	0.53312	-1	-0.526316	-0.636364	-0.324675	1	0.966667	0.9	0.6	0	0.0333333	0.1	0.4	0.966667	0.9	0.666667	0.433333	0.0333333	0.1	0.333333	0.566667	705.91	727.93	724.867	771.7	701.103	726.944	686.64	816.954	845.3	736.8	801.32	737.094	672.257	725.78	753.973	891.817	672.257	704.359	750.256	852.356
VP023	lut	33	18	225.3	14.5	1	0.982143	0.918722	0.647569	0	-1	-0.306533	0.141463	1	1	0.896552	0.551724	0	0	0.103448	0.448276	1	0.928571	0.821429	0.62069	0	0.0714286	0.178571	0.37931	1153.15	1700.76	1610.17	1727.63	1153.15	1555.1	1498.35	1841.63		3594.4	2124.54	1541.08	1125.1	1239.26	1430.78	1944.03	1125.1	1239.26	1330.23	1792.63
VP024	lut	22	13	63.1	2.59	1	0.983333	0.941667	0.5493	0	-1	-1	0.103448	1	1	1	0.5	0	0	0	0.5	1	0.933333	0.766667	0.551724	0	0.0666667	0.233333	0.448276	1186.94	1082.35	1299.64	1451.19	1186.94	1092.93	1311.22	1462.99		934.2	1261.61	1436.68	1023.88	1080.04	1424.23	1811.96	1023.88	1080.04	1424.23	1829.45
VP025	lut	41	12	90.9	6.7	0.991667	0.966667	0.905844	0.769737	1	-1	-0.671642	-0.228426	0.966667	1	0.933333	0.733333	0.0333333	0	0.0666667	0.266667	1	0.866667	0.733333	0.633333	0	0.133333	0.266667	0.366667	1002.86	1101.35	1135.88	1267.79	1002.86	1096.93	1081.87	1282.68		1130.07	1284.4	1242.05	1043.46	1113.56	1185.09	1317.81	1050.2	1113.56	1149.8	1289.53
VP026	lut	40	13	67.4	2.34	0.991667	0.973213	0.975	0.8375	-1	-0.364706	-1	-0.428571	1	0.966667	1	0.833333	0	0.0333333	0	0.166667	0.966667	0.931034	0.9	0.666667	0.0333333	0.0689655	0.1	0.333333	789.997	901.159	838.31	1156.17	788.821	878.304	822.922	1123.5	824.1	1209.7	976.8	1221.5	882.807	864.587	1072.22	1332.14	882.807	876.876	1072.22	1302.94
VP027	fol	25	13	35.9	0.17	0.991667	0.964529	0.908658	0.715833	1	0.513514	0.421053	0.764706	0.966667	0.9	0.785714	0.4	0.0333333	0.1	0.214286	0.6	1	0.965517	0.9	0.833333	0	0.0344828	0.1	0.166667	1234.59	1226.38	1364.84	1305.76	1234.59	1219.15	1364.72	1335.16		1428.8	1365.9	1158.78	977.103	1164.13	1306.68	1541.9	949.841	1103.89	1295.5	1700.11
VP028	fol	24	13	17.1	0.18	0.97383	0.966667	0.939655	0.803804	0.348837	-1	-1	-0.243243	0.933333	1	1	0.766667	0.0666667	0	0	0.233333	0.966667	0.866667	0.758621	0.666667	0.0333333	0.133333	0.241379	0.333333	1036.99	1052.8	1178.36	1356.39	1023.15	1024.96	1166.85	1407.12	1438.4	1233.77	1214.51	1254.95	998.657	1094.59	1308.36	1347.64	965.682	1094.59	1308.36	1306.1
VP029	lut	25	18	99.2	4.87	0.991667	0.946897	0.9	0.437255	1	-0.705882	-9.99201e-17	-0.133333	0.966667	0.966667	0.833333	0.5	0.0333333	0.0333333	0.166667	0.5	1	0.833333	0.833333	0.433333	0	0.166667	0.166667	0.566667	932.15	983.943	1061.73	1057.16	932.15	957.532	1067.67	1017.8		1116	1032.02	1087.25	1075.06	1006.12	1176.67	1285.53	1076.06	992.562	1132.53	1416.77
VP030	lut	26	16	67.7	2.13	1	0.982759	0.935357	0.82906	0	-1.07672e-16	0.473684	0.625	1	0.966667	0.833333	0.6	0	0.0333333	0.166667	0.4	1	0.966667	0.933333	0.866667	0	0.0333333	0.0666667	0.133333	1174.93	1217.41	1243.75	1564.99	1174.93	1149.5	1217.19	1540.62		3186.8	1615.6	1723.35	1142.65	1273.69	1591.9	1729.33	1142.65	1259.2	1540.86	1794.32
VP031	fol	24	13	17.8	0.1	1	0.983333	0.95	0.703964	0	-1	-1	-0.309353	1	1	1	0.7	0	0	0	0.3	1	0.933333	0.8	0.551724	0	0.0666667	0.2	0.448276	1008.71	1151.59	1243.09	1337.03	1008.71	1133.11	1218.54	1382.44		1410.2	1341.28	1281.13	1046.7	1109.59	1286.76	1296.86	1046.7	1109.59	1286.76	1245.05
VP032	lut	26	13	107.8	12.3	0.983333	0.944444	0.891667	0.784903	-1	-1	-1	-0.920578	1	1	1	0.933333	0	0	0	0.0666667	0.933333	0.777778	0.566667	0.366667	0.0666667	0.222222	0.433333	0.633333	1074.93	1391.71	1572.49	1610.03	1004.3	1331.78	1427.18	1767.95	2063.8	1601.5	1762.51	1518.6	954.387	1112.55	1368.52	1617.87	954.387	1112.55	1368.52	1519.31
VP033	fol	22	17	52.1	0.09	0.975	0.975	0.896552	0.651411	-1	-1	-1	-0.65	1	1	1	0.758621	0	0	0	0.241379	0.9	0.9	0.586207	0.4	0.1	0.1	0.413793	0.6	1360.14	1320.24	1412.19	1444.53	1331.9	1350.12	1296.65	1677.47	1614.3	1051.3	1575.87	1289.24	1054.61	1092.77	1564.12	1565.57	1054.61	1092.77	1564.12	1474.52
VP034	fol	25	18	69.2	0.15	1	0.991667	0.943721	0.72029	0	-1	-0.382716	-0.533333	1	1	0.933333	0.766667	0	0	0.0666667	0.233333	1	0.966667	0.862069	0.5	0	0.0333333	0.137931	0.5	1218.3	1408.68	1406.87	1550.96	1218.3	1383.89	1311.37	1506.85		2127.6	2003.73	1595.07	1362.26	1391.07	1633.69	1760.65	1362.26	1391.07	1585.15	1722.27
VP035	fol	23	17	58.1	0.13	0.983333	0.974138	0.941667	0.752525	-1	-1	-1	-0.294118	1	1	1	0.733333	0	0	0	0.266667	0.933333	0.896552	0.766667	0.6	0.0666667	0.103448	0.233333	0.4	1101.89	1258.93	1256.4	1347.53	997.814	1173.47	1103.89	1329.03	2559	1999.57	1757.5	1375.27	1106.56	1143.1	1265.3	1676.75	1106.56	1143.1	1265.3	1676.23
VP036	fol	22	15	46.7	0.025	1	0.982759	0.923704	0.680602	0	-1.07672e-16	0.285714	0.622407	1	0.966667	0.833333	0.433333	0	0.0333333	0.166667	0.566667	1	0.966667	0.9	0.766667	0	0.0333333	0.1	0.233333	964.733	1081.65	1017.73	1273.59	964.733	1061	1002.58	1275.1		1680.6	1154.13	1268.66	1003.89	1137.25	1278.05	1260.82	1003.89	1110.81	1256.03	1226.22
VP037	fol	28	21	47	0.12	1	0.965517	0.772343	0.5	0	-1	-0.373134	-0.384615	1	1	0.766667	0.6	0	0	0.233333	0.4	1	0.862069	0.6	0.4	0	0.137931	0.4	0.6	920.103	1045.83	1012.25	1078.43	920.103	1017.48	970.717	952.617		1223.05	1074.54	1162.3	858.26	949.707	1112.18	1142.32	858.26	949.707	1140.44	1065.41
VP038	fol	28	19	104	0.1	1	0.991667	0.920673	0.5625	0	-1	0.287129	0	1	1	0.827586	0.533333	0	0	0.172414	0.466667	1	0.966667	0.896552	0.533333	0	0.0333333	0.103448	0.466667	1416.13	1579.33	1756.57	1738.84	1416.13	1560.01	1650.22	1724.22		2139.7	2678.27	1755.54	1448	1544.72	1736.52	1913.52	1448	1544.72	1691.83	1908.98
VP039	fol	23	17	70.2	0.21	1	0.974138	0.8375	0.381944	0	-1	-0.428571	-0.135135	1	1	0.833333	0.466667	0	0	0.166667	0.533333	1	0.896552	0.666667	0.4	0	0.103448	0.333333	0.6	976.46	1120.45	1233.57	1148.32	976.46	1096.41	1237.36	1150.16		1328.83	1226	1147.1	977.473	1229.37	1295.95	1500.29	977.473	1229.37	1237.57	1566.24
VP040	fol	23	18	50.7	0.21	1	0.983333	0.975	0.752525	0	-1	-1	-0.294118	1	1	1	0.733333	0	0	0	0.266667	1	0.933333	0.9	0.6	0	0.0666667	0.1	0.4	1200.71	1282.56	1365.05	1357.91	1200.71	1241.34	1336	1449.01		1859.55	1626.47	1221.27	1027.54	1194.82	1443.4	1559	1027.54	1194.82	1443.4	1489.21
VP041	fol	20	14.5	26.4	0.26	0.991667	0.991667	0.865079	0.675325	1	1	0.806452	0.517241	0.966667	0.966667	0.6	0.466667	0.0333333	0.0333333	0.4	0.533333	1	1	0.933333	0.733333	0	0	0.0666667	0.266667	1003.84	1037.85	1074.14	1127.64	1003.84	1037.85	1077.09	1136.68			1032.95	1102.79	1015.67	1121.96	1300.12	1278.06	1005.07	1125.53	1266.59	1308.58
VP042	fol	22	16	51.6	0.22	1	0.964879	0.802885	0.5	0	0.526316	0.700935	0.923077	1	0.9	0.533333	0.166667	0	0.1	0.466667	0.833333	1	0.966667	0.866667	0.833333	0	0.0333333	0.133333	0.166667	1229.58	1326.3	1380.25	1366.13	1229.58	1307.73	1312.68	1363.76		1864.7	1819.43	1377.96	1350.57	1516.1	1692.17	1554.82	1350.57	1514.11	1691.94	1891.74
VP043	fol	31	17	41.1	0.13	1	0.983333	0.925595	0.642974	0	-1	-0.555556	-0.0684932	1	1	0.933333	0.6	0	0	0.0666667	0.4	1	0.933333	0.8	0.566667	0	0.0666667	0.2	0.433333	1402.95	1534.42	1643.44	1704.49	1402.95	1508.73	1461.19	1611.34		1894.2	2372.43	1826.3	1332.66	1322.29	1720.15	1892.87	1332.66	1322.29	1690.14	1770.31
VP044	fol	22	14.5	63.5	0.24	0.983333	0.975	0.925595	0.715909	-1	-1	-0.555556	0.412844	1	1	0.933333	0.533333	0	0	0.0666667	0.466667	0.933333	0.9	0.8	0.733333	0.0666667	0.1	0.2	0.266667	1650.24	1769.07	1739.92	1729.64	1615.67	1728.62	1664.59	1690.37	2134.15	2133.13	2041.23	1837.65	1647.49	1658.46	1920.5	2012.56	1647.49	1658.46	1881.36	1939.04
VP045	fol	24	18	59.9	0.2	1	0.991667	0.924745	0.564777	0	1	0.542857	0.386266	1	0.966667	0.8	0.433333	0	0.0333333	0.2	0.566667	1	1	0.931034	0.633333	0	0	0.0689655	0.366667	1148.04	1254.99	1220.33	1404.31	1148.04	1254.99	1264.28	1450.27			627.05	1324.92	1200.33	1263.13	1425.21	1853.63	1200.33	1244.31	1363.7	1910.53
VP046	fol	31	17	119	0.025	0.982122	0.963626	0.853846	0.641667	0.0357143	0.0181818	0.529412	0.777778	0.964286	0.931034	0.666667	0.333333	0.0357143	0.0689655	0.333333	0.666667	0.966667	0.933333	0.866667	0.8	0.0333333	0.0666667	0.133333	0.2	911.473	1075.23	1059.33	1302.07	896.497	1059.01	1008.95	1200.98	1345.8	1302.25	1386.78	1706.42	1050.22	1135.7	1442.35	1335.32	1044.44	1132.13	1347.24	1380.06
VP047	fol	24	17.5	31.6	0.19	0.991667	0.964286	0.913194	0.46688	1	-1.11518e-16	0.384615	0.324675	0.966667	0.933333	0.8	0.4	0.0333333	0.0666667	0.2	0.6	1	0.933333	0.9	0.566667	0	0.0666667	0.1	0.433333	1196.24	1174.81	1279.99	1313.84	1196.24	1174.1	1274.01	1326.36		1184.75	1333.73	1297.47	1246.54	1284.95	1473.2	1538.33	1242.4	1247.71	1434.66	1521.59
VP048	fol	29	23	45.2	0.07	1	0.983333	0.889214	0.643914	0	1	0.328467	0.20362	1	0.933333	0.766667	0.533333	0	0.0666667	0.233333	0.466667	1	1	0.866667	0.633333	0	0	0.133333	0.366667	1270.88	1254.12	1326.99	1482.77	1270.88	1254.12	1307.58	1503.96			1453.18	1446.16	1265.26	1309.44	1498.56	1590.48	1265.26	1288.44	1459.24	1582.33
VP049	lut	23	17	237	12.3	1	0.982451	0.934117	0.666667	0	-0.0175439	0.16129	0	1	0.966667	0.866667	0.6	0	0.0333333	0.133333	0.4	1	0.965517	0.9	0.6	0	0.0344828	0.1	0.4	1171.42	1204.53	1223.86	1280.8	1171.42	1192.16	1219.39	1268.72		1550.9	1264.13	1298.92	1282.12	1311.81	1358.52	1366.55	1282.12	1306.69	1354.41	1494.16
VP050	lut	24	17	159	1.84	0.982759	0.973502	0.869907	0.533991	-1.07672e-16	0.333333	0.636364	0.443038	0.966667	0.933333	0.666667	0.4	0.0333333	0.0666667	0.333333	0.6	0.966667	0.965517	0.9	0.633333	0.0333333	0.0344828	0.1	0.366667	1558.38	1618.96	1717.74	1750.33	1549.98	1627.43	1708.17	1742.53	1802.1	1381.7	1803.9	1763.82	1612.62	1704.55	1859.68	2054.28	1606.16	1702.5	1837.77	2214.31
VP051	lut	33	24	87.2	9.16	0.964286	0.983333	0.934117	0.689327	-1.11518e-16	1	-0.16129	0.0704225	0.933333	0.933333	0.9	0.6	0.0666667	0.0666667	0.1	0.4	0.933333	1	0.866667	0.633333	0.0666667	0	0.133333	0.366667	828.94	852.14	881.963	925.597	838.407	852.14	855.127	934.726	696.4		1056.4	909.827	848.417	958.473	1049.86	1094.75	840.329	964.671	1061.42	1149.49
VP052	lut	20	15.5	198	5.16	0.991667	0.991071	0.887917	0.563492	-1	-1	0.111111	0.263158	1	1	0.8	0.466667	0	0	0.2	0.533333	0.966667	0.964286	0.833333	0.6	0.0333333	0.0357143	0.166667	0.4	1083.63	1146.16	1276.7	1283.08	1062.59	1142.64	1111.04	1251.3	1693.9	1241.3	2105.02	1330.75	1059.07	1208.98	1416.45	1365.65	1059.07	1208.98	1343.25	1302.31
VP053	lut	30		128	10.9	1	0.991667	0.915761	0.74375	0	1	0.619835	0.6	1	0.966667	0.766667	0.5	0	0.0333333	0.233333	0.5	1	1	0.933333	0.8	0	0	0.0666667	0.2	1150.98	1184.4	1300.84	1323.07	1150.98	1184.4	1275.21	1304.82			1659.6	1396.07	1119.11	1360.15	1481.72	1478.48	1119.11	1342.72	1273.57	1414.56
VP054	lut	24	17	108	5.2	0.991667	0.973213	0.875652	0.547401	-1	-0.364706	-0.206897	-0.167048	1	0.966667	0.833333	0.566667	0	0.0333333	0.166667	0.433333	0.966667	0.931034	0.766667	0.482759	0.0333333	0.0689655	0.233333	0.517241	1121.18	1349.96	1566.91	1388.83	1131.07	1303.24	1545	1506.98	834.3	1980.75	1638.89	1278.56	1181.13	1525.74	1553.72	1700.94	1181.13	1541.88	1429.79	1693.75
VP055	lut	24	17	102	5.97	0.983333	0.966667	0.925	0.825	-1	-1	-1	-1	1	1	1	1	0	0	0	0	0.933333	0.866667	0.7	0.3	0.0666667	0.133333	0.3	0.7	1070.38	1133.85	1179.68	1199.11	1041.25	1094.82	1190.64	1159.77	1478.15	1387.58	1154.1	1215.97	1027.83	1069.79	1164.68	1263.63	1027.83	1069.79	1164.68	1263.63
VP056	lut	23	16	131	17.7	1	0.982759	0.935357	0.53312	0	-1.07672e-16	-0.473684	0.324675	1	0.966667	0.933333	0.433333	0	0.0333333	0.0666667	0.566667	1	0.966667	0.833333	0.6	0	0.0333333	0.166667	0.4	1421.62	1444.54	1566.22	1588.77	1421.62	1427.83	1489.31	1545.71		1929.1	1950.76	1653.36	1432	1701.74	1757.38	1755.32	1432	1672.44	1781.95	1890.95
VP057	lut	25	18	88.3	9.28	1	0.975	0.954696	0.619298	0	-1	-0.217391	0.266667	1	1	0.933333	0.5	0	0	0.0666667	0.5	1	0.9	0.9	0.633333	0	0.1	0.1	0.366667	1055.25	1132.53	1076.29	1252.54	1055.25	1125.78	1081.01	1247.77		1193.33	1033.8	1260.77	1053.87	1125.45	1280.81	1329.25	1053.87	1125.45	1262.16	1313.83
VP058	lut	23	17	179	15.5	1	0.991667	0.934117	0.532563	0	1	0.16129	0.198238	1	0.966667	0.866667	0.466667	0	0.0333333	0.133333	0.533333	1	1	0.9	0.566667	0	0	0.1	0.433333	1141.55	1253.43	1399.46	1506.65	1141.55	1253.43	1371.09	1509.87			1654.83	1502.43	1241.13	1303.57	1539.72	1710.61	1241.13	1299.39	1511.59	1719.32
VP059	lut	21	16	178	18.4	1	0.941667	0.9	0.66572	0	-1	-1	-0.747126	1	1	1	0.8	0	0	0	0.2	1	0.766667	0.6	0.366667	0	0.233333	0.4	0.633333	1073.26	1111.79	1140.8	1133.89	1073.26	1088.26	1094.73	1185.54		1189.1	1209.9	1103.99	1144.93	1117.54	1126.9	1194.84	1144.93	1117.54	1126.9	1190.03
VP060	lut	27	19	81.6	8.51	0.975	0.95	0.84375	0.5	-1	-1	-0.849057	-0.6	1	1	0.933333	0.666667	0	0	0.0666667	0.333333	0.9	0.8	0.533333	0.333333	0.1	0.2	0.466667	0.666667	1571.35	1544.42	1578.47	1640.89	1539.69	1485.61	1589.74	1866.49	1856.33	1779.68	1565.59	1528.09	1479.07	1432.11	1726.98	1712.2	1479.07	1432.11	1730.1	1729.52
VP061	lut	25	18	79.9	1.69	1	0.97383	0.895833	0.694932	0	0.348837	0.714286	0.564444	1	0.933333	0.7	0.466667	0	0.0666667	0.3	0.533333	1	0.966667	0.933333	0.758621	0	0.0333333	0.0666667	0.241379	950.62	995.153	997.243	1135.71	950.62	975.514	982.929	1117.76		1564.7	1197.65	1192.11	1030.58	1103.8	1592.5	1477.35	1030.58	1087.19	1571.85	1592.17
VP062	lut	22	15.5	96.5	4.01	0.991667	0.975	0.944444	0.824211	-1	-1	-1.54198e-16	0.486486	1	1	0.9	0.633333	0	0	0.1	0.366667	0.966667	0.9	0.9	0.833333	0.0333333	0.1	0.1	0.166667	1133.16	1149.42	1196.37	1149.1	1099.42	1076.93	1151.06	1106.17	2111.8	1801.87	1604.17	1363.78	1120.07	1223.05	1364.36	1408.94	1120.07	1223.05	1340.09	1371.62
VP063	lut	23	14	157	20.3	1	0.975	0.956897	0.776348	0	-1	-1	-0.507246	1	1	1	0.8	0	0	0	0.2	1	0.9	0.827586	0.566667	0	0.1	0.172414	0.433333	1017.57	1244.3	1172.7	1433.3	1017.57	1197.33	1115.56	1426.7		1667.1	1447	1441.93	1058.91	1196.14	1222.67	1531.76	1058.91	1196.14	1222.67	1389.43
VP064	lut	26	20	90.3	1.25	0.991667	0.966667	0.865079	0.663462	-1	-1	-0.806452	-0.89404	1	1	0.933333	0.866667	0	0	0.0666667	0.133333	0.966667	0.866667	0.6	0.266667	0.0333333	0.133333	0.4	0.733333	1233.94	1207.05	1267.03	1359.63	1169.66	1184.33	1195.26	1299.26	3098.1	1354.75	1374.68	1381.58	1185.89	1201.94	1334.18	1342.36	1185.89	1201.94	1338.26	1368.87
VP065	lut	21	16	222	15	1	0.966667	0.905844	0.607609	0	-1	-0.671642	-0.735849	1	1	0.933333	0.766667	0	0	0.0666667	0.233333	1	0.866667	0.733333	0.333333	0	0.133333	0.266667	0.666667	1016.11	1161.01	1096.14	1111.09	1016.11	1101.68	1079.12	1116.92		1546.67	1142.96	1108.17	1051.46	1057.33	1116.82	1199.53	1051.46	1057.33	1129.16	1203.67
VP066
[truncated: 20 more columns]
